# Supplementary material for: Nitric Acid-Treated Blue Coke-Based Activated Carbon’s Structural Characteristics and Its Application in Hexavalent Chromium-Containing Wastewater Treatment
Source: Molecules. 2023 Dec 7;28(24):7986. doi: 10.3390/molecules28247986 (PMC10745564; doi:10.3390/molecules28247986)
Supplement: Supplementary file 1 [file molecules-28-07986-s001.zip]

Archive with 1 entries (1 files):
- molecules-2719816-supplementary.pdf
